# Supplementary material for: Comparative transcriptomic analysis of reproductive characteristics of reciprocal hybrid lineages derived from hybridization between Megalobrama amblycephala and Culter alburnus
Source: BMC Genom Data. 2023 Aug 12;24:45. doi: 10.1186/s12863-023-01141-6 (PMC10422732; doi:10.1186/s12863-023-01141-6)
Supplement: Supplementary file 1 — Additional file 1: Tab. S1. Primer sequence used in the real-time PCR. [file 12863_2023_1141_MOESM1_ESM.xlsx]

## Sheet: Sheet1
Tab. S1 Primer sequence used in the real-time PCR
Number	Gene Name	Forward primer（5’~3’）	Reverse primer（3’~5’）
1	sycp3	ATGCTGGTGTGGGGAATGAG	GCGCTTTCTTTTGGTCTGCA
2	hmgb1	ACCCCTGGTCTGTCTATTGGA	TTCTCGTATGGCTGCTTCTCC
3	casp3b	CAGATACAGCCTAAACTACCCCAAC	CGCTACTGTCTGGTCATTGTAAAC
4	insra	AGCTCAGGACATCAAGACAGC	GCAACGAGGAAGGTGTAGTGA
5	bub3	ATCTCAACACGGATCAGGACAC	GTTCACCTCCGGACAGTATTCC
6	bcl2l11	GAACTTTCTCCAGGTCCTCTAGTG	CCTCATCATTTTGACCATCTTGCG
7	mlh3	GCCATATCTCTGATGCACCCA	TGCTCATGGACGTAACTGACC
8	smc3	CGTCAAGCAGGGAAAGATCAATC	CCCTCTGTTTCCTTCATGAGTGA
9	tgfb1a	GACAAACAGAGAGGCGACACT	ACATCAGTGCCAACATCTCGT
10	igf1	GTGTGGAGACAGGGGCTTTTA	TAGGGATCGTGGAGTTTTGCC
11	rad51d	ACTGCTTTTCCCGTCTCTGG	CCGCAACACTAAAGCACACC
12	pcna	TGTGTGGTGAAGATGCCCTC	CACCGCTTCATCCTCCTTGT
13	rpa3	GCTGAGTGGGATTGTAGAGGT	AGGCCTTCGTTGTACAGCTC
14	mapk12b	GGAAAGCTGATGAAGATGGAGAGA	CGGCTGAATGAATGTACTTGAGAC
15	mapk11	ATCCTCCGAACATGCTCAGAAG	AGATCCTCCCGTCACAGTCTAA
16	cdk1	GCCAGAAGTTGAGTCACTACCA	AGCAGGTCGATTCCATTCTTGT
17	stag2a	GACACGATCATCTCTCTCCTCAC	CGTTCTGTCTCGTATTGTCGTTG
18	samd1b	TCACGGACCAAGAAGAGTGC	ATTGGAGGGCGAGGTTTGAG
19	bcl2a	TCTGAATGCCTGATAGCTCACC	ACTGAATGACATCTGGTGGGAC
20	gadd45ba	AGCGAGCCTAGAGACTTCCA	TCACAGTAGTTGCCCACGTC
21	β-actin	GAGCGTGAGATTGTGCGTGAC	TGATGCTGTTGTAGGCGGTTTC
22	elf-α	TGACTGTGCCGTGCTGATT	AAGCTGTTTCACTCCCAGGG
